# Supplementary material for: Hyperthermia Enhances Efficacy of Chemotherapeutic Agents in Pancreatic Cancer Cell Lines
Source: Biomolecules. 2022 Apr 29;12(5):651. doi: 10.3390/biom12050651 (PMC9138677; doi:10.3390/biom12050651)
Supplement: Supplementary file 1 [file biomolecules-12-00651-s001.zip]

Archive with 1 entries (1 files):
- biomolecules-1624344-supplementary.pdf
